# Supplementary material for: Effect of Fluoride on Gut Microbiota: A Systematic Review
Source: Nutr Rev. 2025 Mar 10;83(7):e1853–80. doi: 10.1093/nutrit/nuae202 (PMC12166178; doi:10.1093/nutrit/nuae202)
Supplement: nuae202_Supplementary_Data [file nuae202_supplementary_data.zip]

Archive with 3 entries (3 files):
- Supplementary figure 1-Quality Assessment (MMAT).pdf
- supplementary tables updated.docx
- Updated Prisma_checklist 20-9-2024.docx
